# Supplementary material for: Comprehensive Analysis Reveals the Potential Diagnostic Value of Biomarkers Associated With Aging and Circadian Rhythm in Knee Osteoarthritis
Source: Orthop Surg. 2025 Jan 23;17(3):922–38. doi: 10.1111/os.14370 (PMC11872380; doi:10.1111/os.14370)
Supplement: Supplementary file 2 — Table S1. Detailed information of the cartilage donors. [file OS-17-922-s001.xlsx]

## Sheet: Sheet1
Normal cartilage tissue				OA cartilage tissue
ID	Age	Sex	BMI	ID	Age	Sex	BMI
1	45 Y	Male	24.4	1	60 Y	Female	22.9
2	51 Y	Male	28.3	2	63 Y	Male	24.5
3	48 Y	Male	30.2	3	66 Y	Male	25.3
4	63 Y	Female	27.4	4	68 Y	Female	22
5	40 Y	Male	25.5	5	57 Y	Female	24.6
				6	75 Y	Female	25.2
				7	55 Y	Male	27.3
				8	72 Y	Female	23.6
