# Supplementary material for: Comprehensive Analysis Reveals the Potential Diagnostic Value of Biomarkers Associated With Aging and Circadian Rhythm in Knee Osteoarthritis
Source: Orthop Surg. 2025 Jan 23;17(3):922–38. doi: 10.1111/os.14370 (PMC11872380; doi:10.1111/os.14370)
Supplement: Supplementary file 3 — Table S2. The primers sequences of RT‐qPCR. [file OS-17-922-s004.xlsx]

## Sheet: Sheet1
Gene name	Sequence
human-DDIT4	Forward 5′-TGAGGATGAACACTTGTGTGC-3′
	Reverse 5′-CCAACTGGCTAGGCATCAGC-3′
human-PFKFB4	Forward 5′-TCCCCACGGGAATTGACAC-3′
	Reverse 5′-GGGCACACCAATCCAGTTCA-3′
human-β-actin	Forward 5′-CATGTACGTTGCTATCCAGGC-3′
	Reverse 5′-CTCCTTAATGTCACGCACGAT-3′
mouse-DDIT4	Forward 5′-TCCAGTGCCTTGGATAAGCTG-3′
	Reverse 5′-GGCTGATGAGTTCCCGAGC-3′
mouse-PFKFB4	Forward 5′-TCTGGATGCCGTACAGCAATG­3′
	Reverse 5′- GTGTCGGACAGTTAGTCATGC­3′
mouse-β-­actin	Forward 5′­ CGTTGACATCCGTAAAGACC­3′
	Reverse 5′­ AACAGTCCGCCTAGAAGCA­3′
