# Supplementary material for: Comprehensive Analysis Reveals the Potential Diagnostic Value of Biomarkers Associated With Aging and Circadian Rhythm in Knee Osteoarthritis
Source: Orthop Surg. 2025 Jan 23;17(3):922–38. doi: 10.1111/os.14370 (PMC11872380; doi:10.1111/os.14370)
Supplement: Supplementary file 4 — Table S3. Screening results of SNP. [file OS-17-922-s005.csv]

	SNP	effect_allele.exposure	other_allele.exposure	samplesize.exposure	eaf.exposure	beta.exposure	se.exposure	pval.exposure	id.exposure	exposure	mr_keep.exposure	r2	F
1	rs1167998	A	C	31300	0.660439	-0.0633264	0.0125568	4.5829e-07	eqtl-a-ENSG00000007944	MYLIP	TRUE	0.000811922452545069	25.4321978922418
2	rs1260326	C	T	31300	0.611153	0.121926	0.0121658	1.22011e-23	eqtl-a-ENSG00000007944	MYLIP	TRUE	0.00319871508803493	100.434646644902
3	rs2142675	G	C	31556	0.314263	-0.151864	0.012757	1.12279e-32	eqtl-a-ENSG00000007944	MYLIP	TRUE	0.00447079356051615	141.704953602586
4	rs2021900	T	C	31684	0.90678	-0.461163	0.0200996	1.69824e-116	eqtl-a-ENSG00000007944	MYLIP	TRUE	0.01634322149485	526.388832684822
5	rs11965222	G	A	31355	0.0636225	-0.211803	0.0243192	3.05492e-18	eqtl-a-ENSG00000007944	MYLIP	TRUE	0.00241328990048921	75.84691885329
6	rs117173951	A	T	17951	0.0900124	0.0992613	0.020779	1.78111e-06	eqtl-a-ENSG00000007944	MYLIP	TRUE	0.00126960975188304	22.8171943690302
7	rs112875651	A	G	31240	0.398406	0.0594282	0.0121468	9.96139e-07	eqtl-a-ENSG00000007944	MYLIP	TRUE	0.000765627863688155	23.9350085153275
8	rs7841189	T	C	31684	0.118043	0.106758	0.0184241	6.85662e-09	eqtl-a-ENSG00000007944	MYLIP	TRUE	0.00105859126349648	33.5738293725515
9	rs964184	C	G	31300	0.852011	0.102136	0.0167392	1.0501e-09	eqtl-a-ENSG00000007944	MYLIP	TRUE	0.00118803078517123	37.2272145912698
10	rs1265564	C	A	31240	0.421923	0.0725461	0.0120359	1.66621e-09	eqtl-a-ENSG00000007944	MYLIP	TRUE	0.00116159626146889	36.328142650454
11	rs247617	A	C	31569	0.316679	0.0781973	0.0127775	9.36936e-10	eqtl-a-ENSG00000007944	MYLIP	TRUE	0.00118499350586427	37.451069273494
12	rs921987	A	G	31684	0.411985	-0.273462	0.0118712	2.04174e-117	eqtl-a-ENSG00000033100	CHPF2	TRUE	0.0164721909182732	530.612299778263
13	rs3789818	C	T	31016	0.647643	-0.0660581	0.0124466	1.11319e-07	eqtl-a-ENSG00000033100	CHPF2	TRUE	0.000907341281653831	28.1658385372492
14	rs3782123	A	C	31684	0.711357	-0.0612524	0.0131246	3.05929e-06	eqtl-a-ENSG00000033100	CHPF2	TRUE	0.000686966587548185	21.7794371723346
15	rs9880192	C	G	31355	0.392874	0.0697888	0.0121723	9.8553e-09	eqtl-a-ENSG00000035664	DAPK2	TRUE	0.00104728357825979	32.8699061421008
16	rs741738	A	G	17764	0.195461	-0.0714437	0.0149966	1.89601e-06	eqtl-a-ENSG00000035664	DAPK2	TRUE	0.00127598916694452	22.693075702029
17	rs28804800	G	C	25512	0.149412	-0.0795222	0.0166818	1.86991e-06	eqtl-a-ENSG00000035664	DAPK2	TRUE	0.000889938056936098	22.7225414868593
18	rs113453908	T	C	25524	0.183153	0.114288	0.0153574	9.93345e-14	eqtl-a-ENSG00000035664	DAPK2	TRUE	0.00216508938963775	55.377308224799
19	rs332280	T	C	31352	0.85144	0.343563	0.0164829	1.735e-96	eqtl-a-ENSG00000035664	DAPK2	TRUE	0.0136679511976638	434.42801089862
20	rs4794822	T	C	30971	0.380161	-0.0762182	0.0122441	4.8156e-10	eqtl-a-ENSG00000035664	DAPK2	TRUE	0.00124958379772554	38.7467779777372
21	rs4806898	G	A	18238	0.517044	0.15486	0.0118389	4.25109e-39	eqtl-a-ENSG00000065717	TLE2	TRUE	0.00929443928359161	171.083520166184
22	rs55908509	A	G	22490	0.3284	-0.0658808	0.0126611	1.95461e-07	eqtl-a-ENSG00000065717	TLE2	TRUE	0.00120243848712473	27.0729903039639
23	rs2277739	A	G	22075	0.480735	0.131161	0.0118611	2.0054e-28	eqtl-a-ENSG00000065717	TLE2	TRUE	0.00550883444287464	122.270068220719
25	rs56330463	C	T	31355	0.582097	-0.065078	0.0120548	6.72373e-08	eqtl-a-ENSG00000069399	BCL3	TRUE	0.000928620120240721	29.1420885596897
26	rs111778408	A	G	29951	0.100785	-0.0995589	0.0197526	4.64558e-07	eqtl-a-ENSG00000069399	BCL3	TRUE	0.000847485154822439	25.4028614497459
27	rs7210990	A	C	31355	0.481977	0.0717123	0.0118959	1.65798e-09	eqtl-a-ENSG00000069399	BCL3	TRUE	0.0011576648047279	36.33833223092
28	rs3859192	T	C	31470	0.455547	0.0987122	0.0119219	1.23367e-16	eqtl-a-ENSG00000069399	BCL3	TRUE	0.00217374650305257	68.5524706514124
29	rs1531517	A	G	31351	0.0622122	0.141585	0.024612	8.7882e-09	eqtl-a-ENSG00000069399	BCL3	TRUE	0.00105446238136462	33.0912346554967
30	rs4665972	C	T	31184	0.605157	0.0569265	0.0121664	2.88277e-06	eqtl-a-ENSG00000072310	SREBF1	TRUE	0.000701565411915472	21.8915710434048
31	rs2596542	T	C	30603	0.304215	0.0616742	0.0129261	1.8313e-06	eqtl-a-ENSG00000072310	SREBF1	TRUE	0.000743335848389748	22.763741401602
32	rs1005390	G	T	31569	0.199392	-0.0691304	0.014885	3.41067e-06	eqtl-a-ENSG00000072310	SREBF1	TRUE	0.000682783482103883	21.5681525578793
33	rs174577	A	C	31684	0.338401	0.0655605	0.0125665	1.8184e-07	eqtl-a-ENSG00000072310	SREBF1	TRUE	0.000858307524983856	27.216258926377
34	rs11065979	T	C	28418	0.418831	0.057611	0.0120538	1.75821e-06	eqtl-a-ENSG00000072310	SREBF1	TRUE	0.000803193882654826	22.8419038469576
35	rs111951069	G	A	20599	0.0239629	-0.198373	0.0388814	3.36078e-07	eqtl-a-ENSG00000072310	SREBF1	TRUE	0.00126207956870914	26.0279021602349
36	rs141610547	A	G	16382	0.016052	0.220713	0.0473216	3.1012e-06	eqtl-a-ENSG00000072310	SREBF1	TRUE	0.00132615333684424	21.7512371332133
37	rs12946913	A	C	31558	0.613016	0.439491	0.0116464	1e-200	eqtl-a-ENSG00000072310	SREBF1	TRUE	0.0431756909479715	1423.93132225501
38	rs55793580	T	C	31569	0.169838	-0.149028	0.0158009	4.03088e-21	eqtl-a-ENSG00000087074	PPP1R15A	TRUE	0.00280988945749314	88.9497193834285
39	rs3184504	C	T	28418	0.542056	0.117686	0.0119047	4.80729e-23	eqtl-a-ENSG00000087074	PPP1R15A	TRUE	0.00342711163101763	97.7197004289164
40	rs13332649	G	A	31569	0.223443	-0.0703057	0.0142758	8.44462e-07	eqtl-a-ENSG00000087074	PPP1R15A	TRUE	0.000767689864313765	24.2522841795437
41	rs595474	T	C	31563	0.107766	-0.537424	0.0186533	1.54525e-182	eqtl-a-ENSG00000087074	PPP1R15A	TRUE	0.025625387909162	830.032779759726
42	rs10774624	A	G	28089	0.538565	-0.0766489	0.0119216	1.28109e-10	eqtl-a-ENSG00000099860	GADD45B	TRUE	0.00146949401124885	41.3344189750888
43	rs12185268	G	A	30488	0.196691	-0.068602	0.0149619	4.53555e-06	eqtl-a-ENSG00000099860	GADD45B	TRUE	0.00068908334752472	21.0218807606044
44	rs73919619	T	G	23308	0.0427247	-0.157328	0.0293999	8.7275e-08	eqtl-a-ENSG00000099860	GADD45B	TRUE	0.00122710598745186	28.6340691812906
45	rs61059449	T	C	28473	0.055368	-0.649925	0.0254431	6.36796e-144	eqtl-a-ENSG00000099860	GADD45B	TRUE	0.0224033474167003	652.463060931487
46	rs75417342	T	C	26943	0.206237	0.144575	0.0146597	6.08275e-23	eqtl-a-ENSG00000099860	GADD45B	TRUE	0.00359687517092271	97.2532216781751
47	rs34965992	T	C	20568	0.0731943	0.129511	0.0228253	1.39659e-08	eqtl-a-ENSG00000099860	GADD45B	TRUE	0.0015628201644304	32.1912686654646
48	rs2594836	A	G	31569	0.749651	0.0908564	0.0137173	3.5059e-11	eqtl-a-ENSG00000099875	MKNK2	TRUE	0.00138774554543157	43.8678410336206
49	rs2285803	C	T	30987	0.677234	0.0623905	0.0127193	9.33319e-07	eqtl-a-ENSG00000099875	MKNK2	TRUE	0.000775878804194508	24.0592718270218
50	rs4895441	G	A	31300	0.273956	-0.0663924	0.0133334	6.37162e-07	eqtl-a-ENSG00000099875	MKNK2	TRUE	0.00079152874248463	24.7928908680153
51	rs12718598	C	T	31300	0.481049	0.0559168	0.0119028	2.62978e-06	eqtl-a-ENSG00000099875	MKNK2	TRUE	0.00070458907058767	22.0677774460536
52	rs35979828	T	C	29836	0.0571059	0.157345	0.0256149	8.1182e-10	eqtl-a-ENSG00000099875	MKNK2	TRUE	0.00126308061499296	37.7304036090944
53	rs2302585	A	G	19295	0.278516	-0.348588	0.0129489	1.26765e-159	eqtl-a-ENSG00000099875	MKNK2	TRUE	0.0361994119294855	724.626300294876
54	rs73916834	A	C	19513	0.0385787	-0.177604	0.0308677	8.7259e-09	eqtl-a-ENSG00000099875	MKNK2	TRUE	0.00169370087112285	33.1018623495752
55	rs1012068	G	T	31300	0.276034	0.0650099	0.0133026	1.02381e-06	eqtl-a-ENSG00000099875	MKNK2	TRUE	0.000762448194643565	23.881311859067
57	rs117522997	C	A	16626	0.0244568	0.238582	0.0384797	5.64625e-10	eqtl-a-ENSG00000101197	BIRC7	TRUE	0.00230685982047016	38.4379085222488
58	rs744591	A	C	23871	0.469116	0.42705	0.0113717	1e-200	eqtl-a-ENSG00000101197	BIRC7	TRUE	0.055783727719195	1410.16611979494
59	rs427230	T	C	20780	0.0879656	-0.104652	0.0209943	6.19627e-07	eqtl-a-ENSG00000101197	BIRC7	TRUE	0.00119433928953823	24.8456559010422
60	rs73151455	C	G	31557	0.292104	0.164957	0.0130147	8.17711e-37	eqtl-a-ENSG00000101197	BIRC7	TRUE	0.00506491558826917	160.63702435655
61	rs11153147	G	A	26181	0.122084	0.0835734	0.0181662	4.21677e-06	eqtl-a-ENSG00000101230	ISM1	TRUE	0.000807738512751702	21.1628805990274
62	rs2524054	C	A	25100	0.751859	-0.0903274	0.0137583	5.19637e-11	eqtl-a-ENSG00000101230	ISM1	TRUE	0.00171431486633407	43.0997610764011
63	rs4409785	C	T	26181	0.168608	-0.0812164	0.0158818	3.1574e-07	eqtl-a-ENSG00000101230	ISM1	TRUE	0.00099785678354466	26.1489856791584
64	rs7310615	G	C	23030	0.537476	-0.0993464	0.0119077	7.24269e-17	eqtl-a-ENSG00000101230	ISM1	TRUE	0.0030133107537853	69.6002472115566
65	rs73091461	A	G	24689	0.0777738	-0.817768	0.0211305	1e-200	eqtl-a-ENSG00000101230	ISM1	TRUE	0.0571951229432634	1497.63332208067
66	rs34502335	A	G	25760	0.225275	0.17813	0.0141676	2.97235e-36	eqtl-a-ENSG00000101230	ISM1	TRUE	0.00609928192451073	158.069413729526
67	rs6115743	G	T	25375	0.365517	0.447518	0.0117709	1e-200	eqtl-a-ENSG00000101255	TRIB3	TRUE	0.0538934133984333	1445.33142198102
68	rs55897393	C	T	21085	0.0546846	0.176003	0.0261353	1.64816e-11	eqtl-a-ENSG00000101255	TRIB3	TRUE	0.00214624083775527	45.3465201357597
69	rs4815585	T	C	21212	0.627843	-0.122292	0.0122697	2.12961e-23	eqtl-a-ENSG00000101255	TRIB3	TRUE	0.00466141136022204	99.3315602135174
70	rs62191394	A	G	31355	0.240373	0.0644077	0.0139179	3.6993e-06	eqtl-a-ENSG00000101255	TRIB3	TRUE	0.000682534848994215	21.4141310111917
71	rs73569066	A	G	30627	0.0240881	0.228843	0.0387706	3.58253e-09	eqtl-a-ENSG00000101255	TRIB3	TRUE	0.001136245082849	34.8370891334794
72	rs66509968	A	C	13933	0.344291	-0.12975	0.0124787	2.53746e-25	eqtl-a-ENSG00000103253	HAGHL	TRUE	0.007699712778352	108.097014680459
73	rs12051048	A	C	15937	0.272448	0.503202	0.0126794	1e-200	eqtl-a-ENSG00000103253	HAGHL	TRUE	0.0899396007758535	1574.82683521342
74	rs713875	G	C	26110	0.526599	0.0585612	0.0119102	8.788e-07	eqtl-a-ENSG00000103253	HAGHL	TRUE	0.000925066634593412	24.1740022588791
75	rs2013208	T	C	31684	0.530554	-0.0745686	0.0119093	3.8154e-10	eqtl-a-ENSG00000105656	ELL	TRUE	0.00123584058314595	39.2023492093374
76	rs140154009	T	C	20588	0.0241088	-0.177245	0.0387735	4.84485e-06	eqtl-a-ENSG00000105656	ELL	TRUE	0.00101396562431467	20.8946828322646
77	rs10854165	G	A	25792	0.880967	-0.138668	0.0183423	4.03088e-14	eqtl-a-ENSG00000105656	ELL	TRUE	0.00221105012778629	57.1493428574362
78	rs3859570	C	T	30902	0.403125	0.453104	0.0115185	1e-200	eqtl-a-ENSG00000105656	ELL	TRUE	0.047686692782182	1547.30464837702
79	rs10038	A	C	24632	0.315002	-0.176244	0.0127266	1.29718e-43	eqtl-a-ENSG00000105656	ELL	TRUE	0.00772566682590986	191.764683979562
80	rs140671518	T	C	15220	0.0141449	0.295819	0.0503393	4.19276e-09	eqtl-a-ENSG00000105656	ELL	TRUE	0.00226380419516159	34.5287385451412
81	rs11204677	G	C	30098	0.526418	0.0570202	0.0119105	1.68958e-06	eqtl-a-ENSG00000109519	GRPEL1	TRUE	0.000760902946869133	22.9175731379091
82	rs58935653	A	G	30430	0.277333	0.0729505	0.0132804	3.95157e-08	eqtl-a-ENSG00000109519	GRPEL1	TRUE	0.000990608049301585	30.1721104596344
83	rs3857178	A	G	30424	0.783476	0.16353	0.0143846	5.99377e-30	eqtl-a-ENSG00000109519	GRPEL1	TRUE	0.00423001602413928	129.23220177069
84	rs9860547	A	G	31355	0.427245	0.0552149	0.0120226	4.37764e-06	eqtl-a-ENSG00000112715	VEGFA	TRUE	0.000672228522167082	21.0905585304972
85	rs78807370	A	G	26518	0.149444	0.0973923	0.0166736	5.18884e-09	eqtl-a-ENSG00000112715	VEGFA	TRUE	0.00128496503087881	34.1159705879825
86	rs1214752	T	C	31086	0.503908	0.082111	0.0118838	4.86743e-12	eqtl-a-ENSG00000112715	VEGFA	TRUE	0.0015334185236284	47.7379836969467
87	rs11965885	T	G	31141	0.57734	-0.345394	0.0116925	8.93305e-192	eqtl-a-ENSG00000112715	VEGFA	TRUE	0.0272571420239559	872.543178831404
88	rs149007767	T	C	29863	0.149708	-0.077099	0.016669	3.73878e-06	eqtl-a-ENSG00000112715	VEGFA	TRUE	0.000715869654616151	21.3918975668156
89	rs28563843	A	G	31348	0.0377384	0.731349	0.0306198	4.40555e-126	eqtl-a-ENSG00000114268	PFKFB4	TRUE	0.0178732021557711	570.449147711436
90	rs187979386	T	C	28472	0.0281019	-0.205192	0.0359722	1.16751e-08	eqtl-a-ENSG00000114268	PFKFB4	TRUE	0.0011414919380688	32.5354143900468
91	rs56330463	C	T	31569	0.582097	0.0588291	0.0120571	1.06409e-06	eqtl-a-ENSG00000114268	PFKFB4	TRUE	0.000753547221829728	23.8051634662942
92	rs149110519	T	C	25735	0.0526158	0.2864	0.0265485	3.93913e-27	eqtl-a-ENSG00000114268	PFKFB4	TRUE	0.00450176037813093	116.3676591276
93	rs1628297	C	T	31567	0.442171	-0.0908324	0.0119595	3.07822e-14	eqtl-a-ENSG00000116157	GPX7	TRUE	0.00182401891462035	57.6803671206215
94	rs148714517	T	C	25847	0.0380801	0.161853	0.0310677	1.89252e-07	eqtl-a-ENSG00000116157	GPX7	TRUE	0.00104895622297534	27.138740933984
95	rs35058507	T	C	31559	0.084485	0.326385	0.0212233	2.28507e-53	eqtl-a-ENSG00000116157	GPX7	TRUE	0.00743821747924141	236.486869760686
96	rs6700000	T	A	30264	0.177637	0.711669	0.0143738	1e-200	eqtl-a-ENSG00000116157	GPX7	TRUE	0.074930867911919	2451.23077410671
97	rs12122956	C	A	31568	0.0656589	0.448437	0.0237312	1.22124e-79	eqtl-a-ENSG00000116157	GPX7	TRUE	0.011184884579052	357.055693340663
98	rs78605777	C	T	4773	0.0645296	-0.145962	0.0241931	1.60739e-09	eqtl-a-ENSG00000116157	GPX7	TRUE	0.00756842841060212	36.3843442517186
99	rs10868849	G	C	29000	0.501108	0.0770133	0.0118859	9.22147e-11	eqtl-a-ENSG00000119138	KLF9	TRUE	0.00144557644925251	41.9795104671067
100	rs7862571	C	T	31186	0.400195	0.0725966	0.0121326	2.18258e-09	eqtl-a-ENSG00000119138	KLF9	TRUE	0.00114674490248487	35.8011478228573
101	rs35098932	C	T	31067	0.409972	-0.230168	0.0119452	9.81974e-83	eqtl-a-ENSG00000119138	KLF9	TRUE	0.0118098461978035	371.257364509424
102	rs7702178	C	T	31684	0.17231	0.161159	0.0157015	1.02589e-24	eqtl-a-ENSG00000120129	DUSP1	TRUE	0.00331394440450605	105.341482439855
103	rs55793580	T	C	31569	0.169838	-0.0786012	0.0158368	6.9341e-07	eqtl-a-ENSG00000120129	DUSP1	TRUE	0.000779693502051097	24.631790025874
104	rs11065979	T	C	28418	0.418831	-0.0621915	0.0120522	2.46689e-07	eqtl-a-ENSG00000120129	DUSP1	TRUE	0.000936114890859856	26.6255653268537
106	rs193197864	G	A	26071	0.0208135	0.238357	0.0416424	1.04169e-08	eqtl-a-ENSG00000123610	TNFAIP6	TRUE	0.00125510829483321	32.7605361586828
107	rs10490523	G	A	31468	0.412091	0.508276	0.0113097	1e-200	eqtl-a-ENSG00000123610	TNFAIP6	TRUE	0.0603130238898739	2019.61893478064
108	rs56330463	C	T	31355	0.582097	-0.0635056	0.0120554	1.3822e-07	eqtl-a-ENSG00000123610	TNFAIP6	TRUE	0.000884239277434371	27.7480900164662
109	rs4149577	A	G	31470	0.537074	-0.0556652	0.0119272	3.05633e-06	eqtl-a-ENSG00000123610	TNFAIP6	TRUE	0.0006916610389372	21.7802541264732
112	rs56330463	C	T	31569	0.582097	-0.0892811	0.0120439	1.23652e-13	eqtl-a-ENSG00000124731	TREM1	TRUE	0.00173767534269055	54.9486805099483
113	rs2594836	A	G	31569	0.749651	0.0645085	0.0137278	2.6118e-06	eqtl-a-ENSG00000124731	TREM1	TRUE	0.000698984433348665	22.0802753762894
114	rs9471551	C	G	31567	0.540767	0.261434	0.0117388	7.06318e-110	eqtl-a-ENSG00000124731	TREM1	TRUE	0.0154693708236824	495.962924442534
115	rs7747296	C	A	31684	0.895449	0.992719	0.0175657	1e-200	eqtl-a-ENSG00000124731	TREM1	TRUE	0.0915738298683388	3193.7015613148
116	rs4714454	T	C	31355	0.0942542	0.102747	0.0203516	4.45533e-07	eqtl-a-ENSG00000124731	TREM1	TRUE	0.00081223460133335	25.4866926292315
117	rs6920514	C	T	31355	0.662196	0.136947	0.0125311	8.3946e-28	eqtl-a-ENSG00000124731	TREM1	TRUE	0.00379462383577368	119.426017937289
118	rs149007767	T	C	30077	0.149708	-0.150671	0.0166333	1.3213e-19	eqtl-a-ENSG00000124731	TREM1	TRUE	0.00272072581831854	82.0490619872475
119	rs6986779	T	C	24943	0.349935	0.0674988	0.0124659	6.14257e-08	eqtl-a-ENSG00000124731	TREM1	TRUE	0.00117404828254278	29.3163570335252
120	rs55793580	T	C	31569	0.169838	-0.112419	0.0158223	1.20143e-12	eqtl-a-ENSG00000124731	TREM1	TRUE	0.00159656075389676	50.4792264701282
121	rs11065979	T	C	28418	0.418831	-0.0725017	0.0120481	1.76799e-09	eqtl-a-ENSG00000124731	TREM1	TRUE	0.00127266084066504	36.2100135145778
122	rs7210990	A	C	31569	0.481977	0.0601462	0.0119005	4.32653e-07	eqtl-a-ENSG00000124731	TREM1	TRUE	0.000808488564614641	25.5422091031653
123	rs11741255	A	G	31231	0.38431	0.119055	0.0121944	1.62293e-22	eqtl-a-ENSG00000125347	IRF1	TRUE	0.00304274147853154	95.3117827478212
124	rs149110519	T	C	25735	0.0526158	-0.143426	0.0266304	7.20427e-08	eqtl-a-ENSG00000125347	IRF1	TRUE	0.00112586673558834	29.0045840032036
125	rs9264638	A	G	30872	0.677162	0.0728684	0.0127146	9.97241e-09	eqtl-a-ENSG00000125347	IRF1	TRUE	0.00106278762715957	32.8431593538141
126	rs662138	G	C	31569	0.166975	0.0741499	0.0159462	3.3194e-06	eqtl-a-ENSG00000125347	IRF1	TRUE	0.000684460738209562	21.6211709657014
127	rs149007767	T	C	30077	0.149708	0.0813061	0.0166676	1.07169e-06	eqtl-a-ENSG00000125347	IRF1	TRUE	0.000790536894545975	23.7942073022191
128	rs653178	T	C	28418	0.539991	-0.0987464	0.0119128	1.13999e-16	eqtl-a-ENSG00000125347	IRF1	TRUE	0.00241197365392649	68.704356447637
129	rs75301646	A	G	27281	0.388353	-0.078428	0.012194	1.26099e-10	eqtl-a-ENSG00000125347	IRF1	TRUE	0.00151401990398431	41.3635742354804
130	rs7565981	A	G	31569	0.0678155	0.125309	0.0236482	1.16571e-07	eqtl-a-ENSG00000126351	THRA	TRUE	0.000888630928901874	28.0763620563398
131	rs4388979	T	G	31569	0.595555	-0.0555356	0.012118	4.58786e-06	eqtl-a-ENSG00000126351	THRA	TRUE	0.000664861788172019	21.0016552653004
132	rs16531	C	T	26236	0.301852	-0.0687033	0.0129521	1.1292e-07	eqtl-a-ENSG00000126351	THRA	TRUE	0.00107130143371264	28.1346625163083
133	rs118132312	G	A	16217	0.0160205	0.231027	0.047364	1.07379e-06	eqtl-a-ENSG00000126351	THRA	TRUE	0.00146494571349336	23.7889442562115
134	rs883871	A	G	31684	0.147732	0.647496	0.0158632	1e-200	eqtl-a-ENSG00000126351	THRA	TRUE	0.0499569439966436	1665.96228423575
137	rs505966	G	A	31567	0.264268	-0.119453	0.0134603	7.01778e-19	eqtl-a-ENSG00000130766	SESN2	TRUE	0.00248868062112391	78.7511903671333
138	rs61785968	C	T	30164	0.195225	-0.171206	0.0149462	2.21973e-30	eqtl-a-ENSG00000130766	SESN2	TRUE	0.00433114151833941	131.204154235943
139	rs149110519	T	C	25735	0.0526158	-0.179361	0.026615	1.59258e-11	eqtl-a-ENSG00000130766	SESN2	TRUE	0.00176162384993624	45.4118651551366
140	rs149110519	T	C	25735	0.0526158	-0.157725	0.0266247	3.14203e-09	eqtl-a-ENSG00000131480	AOC2	TRUE	0.00136180719757006	35.0911720257062
141	rs149007767	T	C	30077	0.149708	-0.0818119	0.0166674	9.17297e-07	eqtl-a-ENSG00000131480	AOC2	TRUE	0.000800414542742836	24.0917507606598
142	rs56388170	T	G	31355	0.289189	0.0929127	0.013104	1.33721e-12	eqtl-a-ENSG00000131480	AOC2	TRUE	0.0016008100690407	50.2706718923758
143	rs7846314	T	A	31569	0.178349	0.0715542	0.015536	4.11282e-06	eqtl-a-ENSG00000131480	AOC2	TRUE	0.000671489596749919	21.2111551706368
144	rs28606005	A	G	31557	0.295484	-0.0635509	0.0130337	1.0826e-06	eqtl-a-ENSG00000131480	AOC2	TRUE	0.000752809681435913	23.7728058961437
145	rs6684514	A	G	31298	0.287248	0.067931	0.0131412	2.35099e-07	eqtl-a-ENSG00000131669	NINJ1	TRUE	0.000853058358640747	26.7201082036677
146	rs17617068	C	T	31684	0.297362	-0.0940025	0.0129967	4.73151e-13	eqtl-a-ENSG00000131669	NINJ1	TRUE	0.00164837547122237	52.3100582962607
147	rs2594836	A	G	31569	0.749651	0.0875849	0.0137188	1.72072e-10	eqtl-a-ENSG00000131669	NINJ1	TRUE	0.00128945158156739	40.7566718302887
148	rs1110236	A	G	31017	0.125183	-0.353371	0.0177375	2.60196e-88	eqtl-a-ENSG00000131669	NINJ1	TRUE	0.0126344164854919	396.870656462144
149	rs13288200	G	A	26955	0.22059	-0.519933	0.0136705	1e-200	eqtl-a-ENSG00000131669	NINJ1	TRUE	0.0509312466120142	1446.41774901257
150	rs7041800	G	A	31231	0.558056	-0.0629831	0.0119728	1.43741e-07	eqtl-a-ENSG00000131669	NINJ1	TRUE	0.000885291046233929	27.6712511937593
151	rs62572857	T	C	28673	0.0472074	-0.268575	0.0279722	7.87046e-22	eqtl-a-ENSG00000131669	NINJ1	TRUE	0.00320487201745333	92.1823181443291
152	rs741738	A	G	17978	0.195461	-0.0791973	0.0149938	1.27641e-07	eqtl-a-ENSG00000131669	NINJ1	TRUE	0.00154946760702441	27.8964543562466
153	rs7210990	A	C	31569	0.481977	0.0641095	0.011899	7.13247e-08	eqtl-a-ENSG00000131669	NINJ1	TRUE	0.000918679160146371	29.0266111911315
155	rs73094343	A	C	30817	0.534147	0.0573012	0.0119216	1.53518e-06	eqtl-a-ENSG00000132326	PER2	TRUE	0.000749104713364413	23.1009667854266
156	rs10204644	A	G	26926	0.225093	-0.0839591	0.0142333	3.65713e-09	eqtl-a-ENSG00000132326	PER2	TRUE	0.00129059993439943	34.7930164985809
157	rs3805389	A	G	31684	0.266183	0.110078	0.0134348	2.53922e-16	eqtl-a-ENSG00000132326	PER2	TRUE	0.00211436234967722	67.1291633380008
158	rs56330463	C	T	31569	0.582097	0.0753391	0.0120506	4.05229e-10	eqtl-a-ENSG00000132326	PER2	TRUE	0.00123658881086214	39.0837294950655
159	rs149007767	T	C	30077	0.149708	-0.129711	0.0166458	6.57506e-15	eqtl-a-ENSG00000132326	PER2	TRUE	0.00201480885845015	60.7177109998757
160	rs4822024	A	G	31569	0.224124	0.0931763	0.0142511	6.23448e-11	eqtl-a-ENSG00000132326	PER2	TRUE	0.00135227692533422	42.7451289535796
161	rs3731827	C	T	30820	0.418566	-0.0650707	0.0120521	6.69391e-08	eqtl-a-ENSG00000133794	BMAL1	TRUE	0.000944935783804789	29.1485745164034
162	rs28498283	T	A	26204	0.254318	-0.0670623	0.0136555	9.06129e-07	eqtl-a-ENSG00000133794	BMAL1	TRUE	0.000919548299986095	24.1161805490617
163	rs13113518	C	T	30820	0.364803	-0.0770074	0.0123471	4.46036e-10	eqtl-a-ENSG00000133794	BMAL1	TRUE	0.00126053400900558	38.8961670308964
164	rs1351522	C	T	30816	0.55923	-0.50235	0.0112175	1e-200	eqtl-a-ENSG00000133794	BMAL1	TRUE	0.0611029747979157	2005.36056125827
165	rs7478844	C	T	30820	0.816675	-0.16812	0.0153166	4.97393e-28	eqtl-a-ENSG00000133794	BMAL1	TRUE	0.00389391958067314	120.47192161167
166	rs10896794	C	T	30934	0.2388	-0.0653158	0.0139489	2.83263e-06	eqtl-a-ENSG00000133794	BMAL1	TRUE	0.000708292725864727	21.9244395174766
167	rs56368530	G	A	30491	0.118746	0.214415	0.0183098	1.12746e-31	eqtl-a-ENSG00000133794	BMAL1	TRUE	0.00447736601332856	137.1243683669
168	rs966100	G	T	30819	0.20647	0.0834541	0.0146872	1.33131e-08	eqtl-a-ENSG00000133794	BMAL1	TRUE	0.00104651163974551	32.2841349250157
169	rs188761458	T	C	30084	0.0457157	-0.150514	0.0284671	1.24071e-07	eqtl-a-ENSG00000133794	BMAL1	TRUE	0.000928385569139137	27.9536464528151
170	rs12458462	A	C	30820	0.38712	0.057895	0.0122092	2.11831e-06	eqtl-a-ENSG00000133794	BMAL1	TRUE	0.000729051700909817	22.4843075412955
171	rs6537853	G	C	31529	0.916981	0.372016	0.0213428	4.83393e-68	eqtl-a-ENSG00000134198	TSPAN2	TRUE	0.00954432667749262	303.80358784954
172	rs11581181	G	A	31200	0.0551118	0.310394	0.0259503	5.68722e-33	eqtl-a-ENSG00000134198	TSPAN2	TRUE	0.00456457521189018	143.058619287999
173	rs3791679	G	A	31260	0.257521	0.0633387	0.0136007	3.21159e-06	eqtl-a-ENSG00000134198	TSPAN2	TRUE	0.000693307009340209	21.6864258490049
174	rs13164856	C	T	31200	0.283115	0.0811909	0.0131934	7.56484e-10	eqtl-a-ENSG00000134198	TSPAN2	TRUE	0.00121232715042112	37.8680909536357
175	rs56388170	T	G	31315	0.289189	0.0599122	0.0131176	4.94277e-06	eqtl-a-ENSG00000134198	TSPAN2	TRUE	0.000665702432952648	20.8590261875283
176	rs6992333	G	A	23866	0.41274	0.0708098	0.0120743	4.50754e-09	eqtl-a-ENSG00000134198	TSPAN2	TRUE	0.00143899001122749	34.3895438380064
177	rs55793580	T	C	31529	0.169838	-0.197839	0.0157629	3.92555e-36	eqtl-a-ENSG00000134198	TSPAN2	TRUE	0.00497137989465981	157.515764644385
178	rs11065979	T	C	28378	0.418831	-0.0856196	0.012042	1.15878e-12	eqtl-a-ENSG00000134198	TSPAN2	TRUE	0.00177825641701784	50.5496944077571
179	rs7210990	A	C	31529	0.481977	-0.059216	0.0119008	6.49127e-07	eqtl-a-ENSG00000134198	TSPAN2	TRUE	0.000784647731839824	24.7570145770491
180	rs139592251	T	C	27819	0.0943106	-0.0989662	0.0203475	1.1504e-06	eqtl-a-ENSG00000134686	PHC2	TRUE	0.000849651845840585	23.6548637944336
181	rs1130800	T	G	31684	0.187549	0.283197	0.0150597	6.89763e-79	eqtl-a-ENSG00000134686	PHC2	TRUE	0.0110378458213042	353.604058388844
182	rs9400239	C	T	31569	0.672543	-0.0624688	0.0126717	8.23986e-07	eqtl-a-ENSG00000134686	PHC2	TRUE	0.00076923941982304	24.3012742636695
183	rs149007767	T	C	30077	0.149708	0.0850778	0.0166662	3.3149e-07	eqtl-a-ENSG00000134686	PHC2	TRUE	0.000865662675581759	26.0573618537023
184	rs77526211	A	G	29277	0.0432109	-0.18971	0.0292276	8.52707e-11	eqtl-a-ENSG00000134686	PHC2	TRUE	0.00143695462616599	42.1273818171999
185	rs35011769	T	C	29384	0.0521617	-1.01897	0.0253558	1e-200	eqtl-a-ENSG00000135318	NT5E	TRUE	0.0520979583436818	1614.87384221613
186	rs117674269	A	G	14341	0.0120285	-0.813318	0.054166	5.82103e-51	eqtl-a-ENSG00000135318	NT5E	TRUE	0.0154779433118919	225.427381379152
187	rs78668366	G	A	20011	0.0150643	-0.840917	0.0483461	9.1939e-68	eqtl-a-ENSG00000135318	NT5E	TRUE	0.014893533630202	302.51015964283
188	rs192480053	T	C	11591	0.0258594	0.183886	0.0374674	9.21043e-07	eqtl-a-ENSG00000135318	NT5E	TRUE	0.00207380413135968	24.0832600425001
189	rs13205599	G	A	9845	0.0137317	0.423363	0.0510186	1.05706e-16	eqtl-a-ENSG00000135318	NT5E	TRUE	0.00694585851292217	68.8462818757425
190	rs6903191	G	T	28948	0.0208813	0.240184	0.0415753	7.60449e-09	eqtl-a-ENSG00000135318	NT5E	TRUE	0.00115159131583745	33.3723935868742
191	rs6457374	T	C	30603	0.754006	0.112504	0.0137871	3.34503e-16	eqtl-a-ENSG00000135318	NT5E	TRUE	0.0021711115971506	66.5827445532752
192	rs7755662	T	C	24710	0.0163738	0.26617	0.0468445	1.33278e-08	eqtl-a-ENSG00000135318	NT5E	TRUE	0.00130485179754327	32.2824019639307
193	rs150687105	C	A	28439	0.0431647	0.278145	0.0291924	1.60325e-21	eqtl-a-ENSG00000135318	NT5E	TRUE	0.00318203131363329	90.7762774230853
194	rs79142750	T	C	30547	0.0489557	-0.796029	0.0267569	1.71396e-194	eqtl-a-ENSG00000135318	NT5E	TRUE	0.0281587235521234	885.029512271122
195	rs10243593	A	G	31684	0.481416	0.0588941	0.0119014	7.48256e-07	eqtl-a-ENSG00000135318	NT5E	TRUE	0.000772274946769772	24.4861248843516
196	rs653178	T	C	28418	0.539991	0.0652547	0.0119291	4.50039e-08	eqtl-a-ENSG00000135318	NT5E	TRUE	0.00105185934402055	29.9211079166334
197	rs11649653	G	C	30971	0.393125	-0.0564582	0.0121758	3.535e-06	eqtl-a-ENSG00000135318	NT5E	TRUE	0.000693749079763186	21.4996306001302
198	rs12453507	G	C	31569	0.492239	-0.0575389	0.0118951	1.3168e-06	eqtl-a-ENSG00000135318	NT5E	TRUE	0.000740635145938223	23.3969582614283
199	rs10408945	T	G	31569	0.142342	-0.0779654	0.0170215	4.64088e-06	eqtl-a-ENSG00000135318	NT5E	TRUE	0.000664138736723025	20.9788003360889
200	rs2013208	T	C	14263	0.530554	0.0705167	0.011911	3.21159e-09	eqtl-a-ENSG00000135407	AVIL	TRUE	0.00245138035267176	35.045043941629
201	rs6986779	T	C	14263	0.349935	-0.090544	0.0124555	3.60579e-13	eqtl-a-ENSG00000135407	AVIL	TRUE	0.00369130608733083	52.8367527384432
202	rs56177740	T	C	11495	0.334633	0.372022	0.0122185	1e-200	eqtl-a-ENSG00000135407	AVIL	TRUE	0.0746291188342901	926.885079506735
203	rs2124440	A	G	31684	0.550445	0.0590693	0.0119542	7.7564e-07	eqtl-a-ENSG00000135604	STX11	TRUE	0.000770030735046443	24.414913981901
204	rs17073503	C	T	31017	0.0563565	0.402773	0.0255852	7.76962e-56	eqtl-a-ENSG00000135604	STX11	TRUE	0.00792660252514223	247.807851660004
205	rs13277976	T	A	31569	0.785822	-0.0676012	0.0144964	3.11329e-06	eqtl-a-ENSG00000135604	STX11	TRUE	0.000688380555647761	21.7450778889327
206	rs72973711	T	A	30031	0.0674985	0.109066	0.0237054	4.20872e-06	eqtl-a-ENSG00000135604	STX11	TRUE	0.000704382219083457	21.1668031766496
207	rs78574157	T	C	31467	0.0610389	0.266207	0.0247598	5.82371e-27	eqtl-a-ENSG00000138764	CCNG2	TRUE	0.00366013282464048	115.589150972961
208	rs7668440	T	C	31141	0.811568	0.165591	0.0151557	8.63973e-28	eqtl-a-ENSG00000138764	CCNG2	TRUE	0.00381880289635643	119.369552181249
209	rs7687049	G	A	26279	0.9588	0.142842	0.0299215	1.80601e-06	eqtl-a-ENSG00000138764	CCNG2	TRUE	0.000866482538529327	22.7883073353238
210	rs149007767	T	C	29863	0.149708	0.214686	0.0165835	2.48142e-38	eqtl-a-ENSG00000138764	CCNG2	TRUE	0.00558073184317833	167.581460763558
211	rs1371799	C	T	31185	0.610073	-0.0572417	0.0121934	2.67393e-06	eqtl-a-ENSG00000139722	VPS37B	TRUE	0.000706192096227073	22.0367503155482
212	rs149110519	T	C	25735	0.0526158	-0.130188	0.0266352	1.01969e-06	eqtl-a-ENSG00000139722	VPS37B	TRUE	0.000927476317005338	23.8889044586229
213	rs73216951	C	T	24253	0.143081	0.0824284	0.0169833	1.21361e-06	eqtl-a-ENSG00000139722	VPS37B	TRUE	0.000970336781753541	23.5544930853214
214	rs7139055	T	C	31684	0.861475	-0.546969	0.0166025	1e-200	eqtl-a-ENSG00000139722	VPS37B	TRUE	0.0331215257971611	1085.30307407125
215	rs4065321	T	C	31683	0.539612	0.0588865	0.0119307	7.98234e-07	eqtl-a-ENSG00000139722	VPS37B	TRUE	0.000768315390498856	24.3597158309754
216	rs8073060	A	T	31185	0.305723	-0.0592971	0.0129089	4.35662e-06	eqtl-a-ENSG00000139722	VPS37B	TRUE	0.000676159159300097	21.0989373041646
217	rs3733018	C	A	31141	0.64143	0.16254	0.0123347	1.18086e-39	eqtl-a-ENSG00000139832	RAB20	TRUE	0.00554518232096538	173.634265954425
218	rs56330463	C	T	31355	0.582097	-0.0788788	0.012049	5.89386e-11	eqtl-a-ENSG00000139832	RAB20	TRUE	0.00136495576886094	42.8539519700571
219	rs653178	T	C	28204	0.539991	-0.106244	0.0119082	4.57931e-19	eqtl-a-ENSG00000139832	RAB20	TRUE	0.00281437451623784	79.5950002472553
220	rs11839455	T	C	31355	0.0744508	0.301179	0.0225309	9.40156e-41	eqtl-a-ENSG00000139832	RAB20	TRUE	0.00566653460251193	178.675329328814
221	rs4773203	C	G	27070	0.461209	-0.447417	0.01133	1e-200	eqtl-a-ENSG00000139832	RAB20	TRUE	0.0544693862963288	1559.31212263329
222	rs118137806	C	T	28034	0.0340051	-0.161565	0.0328105	8.47052e-07	eqtl-a-ENSG00000139832	RAB20	TRUE	0.000864188194364074	24.2458764646164
223	rs445740	C	T	31026	0.939251	0.25456	0.024824	1.12616e-24	eqtl-a-ENSG00000139832	RAB20	TRUE	0.00337785919713851	105.149885238958
224	rs7210990	A	C	31355	0.481977	0.0807965	0.0118918	1.08918e-11	eqtl-a-ENSG00000139832	RAB20	TRUE	0.00147009085512684	46.1596174122256
225	rs12600856	C	T	31355	0.379553	0.0640969	0.0122528	1.68411e-07	eqtl-a-ENSG00000139832	RAB20	TRUE	0.000872002411340775	27.3637528612457
226	rs6540556	A	G	31300	0.236034	-0.0703543	0.0140034	5.05545e-07	eqtl-a-ENSG00000143878	RHOB	TRUE	0.000805786295324143	25.239837386117
227	rs72792605	T	C	31559	0.21564	-0.197251	0.0143762	7.64364e-43	eqtl-a-ENSG00000143878	RHOB	TRUE	0.00592985416854784	188.244671446549
228	rs56330463	C	T	31569	0.582097	0.0698949	0.0120529	6.67114e-09	eqtl-a-ENSG00000143878	RHOB	TRUE	0.00106410543836504	33.626398406286
229	rs16895831	T	C	27823	0.209742	0.0747361	0.0146055	3.10756e-07	eqtl-a-ENSG00000143878	RHOB	TRUE	0.000940189803545855	26.1816362318746
230	rs3735485	G	A	30971	0.837214	0.0758749	0.0161093	2.47719e-06	eqtl-a-ENSG00000143878	RHOB	TRUE	0.000715775333348513	22.1827241452397
231	rs7846314	T	A	31569	0.178349	0.0809148	0.0155328	1.89662e-07	eqtl-a-ENSG00000143878	RHOB	TRUE	0.000858860136685189	27.1349430556431
232	rs11065898	T	C	31569	0.218549	0.0816261	0.0143855	1.39341e-08	eqtl-a-ENSG00000143878	RHOB	TRUE	0.00101883685179624	32.1944237660069
233	rs7665147	A	T	27823	0.205719	0.0704051	0.0147119	1.70479e-06	eqtl-a-ENSG00000148926	ADM	TRUE	0.00082244984429582	22.9002113934489
234	rs2594836	A	G	31569	0.749651	0.0840427	0.0137204	9.04565e-10	eqtl-a-ENSG00000148926	ADM	TRUE	0.00118710671528452	37.517935474532
235	rs149007767	T	C	30077	0.149708	0.123482	0.0166492	1.20171e-13	eqtl-a-ENSG00000148926	ADM	TRUE	0.00182554484050859	55.0036727492924
236	rs13277976	T	A	31569	0.785822	-0.105394	0.0144804	3.38298e-13	eqtl-a-ENSG00000148926	ADM	TRUE	0.00167525787072544	52.9716063055784
237	rs11042598	C	G	31231	0.521601	0.443852	0.0113138	1e-200	eqtl-a-ENSG00000148926	ADM	TRUE	0.0469658246235715	1538.97496549922
238	rs10840257	C	T	31684	0.251982	0.0994956	0.0136833	3.56287e-13	eqtl-a-ENSG00000148926	ADM	TRUE	0.00166594988305484	52.86870080086
239	rs61891809	T	C	29832	0.0252858	0.183747	0.0378797	1.23089e-06	eqtl-a-ENSG00000148926	ADM	TRUE	0.000788138717988317	23.5287218542696
240	rs80006682	T	G	31296	0.0540407	-0.120623	0.0263042	4.52251e-06	eqtl-a-ENSG00000148926	ADM	TRUE	0.000671474472119182	21.0272413863077
241	rs111778408	A	G	30165	0.100785	-0.100417	0.0197523	3.69573e-07	eqtl-a-ENSG00000148926	ADM	TRUE	0.000856059336316325	25.8434412805
242	rs8078723	C	T	31684	0.379928	0.153107	0.0121944	3.71279e-36	eqtl-a-ENSG00000148926	ADM	TRUE	0.00495078172207677	157.631063506878
243	rs2476601	G	A	25090	0.899781	-0.093917	0.0198041	2.11412e-06	eqtl-a-ENSG00000150347	ARID5B	TRUE	0.000895547106146145	22.4876245260629
244	rs1317082	G	A	26609	0.247755	0.0677192	0.0137747	8.83304e-07	eqtl-a-ENSG00000150347	ARID5B	TRUE	0.000907478812711673	24.1672200099406
245	rs7705526	A	C	17679	0.34231	-0.061991	0.0125328	7.55997e-07	eqtl-a-ENSG00000150347	ARID5B	TRUE	0.00138198321194353	24.4631248654014
246	rs9273076	C	T	17455	0.854228	-0.0920434	0.0168485	4.68684e-08	eqtl-a-ENSG00000150347	ARID5B	TRUE	0.00170687237349665	29.8409782760545
247	rs12767995	G	T	23727	0.159713	0.560758	0.0155458	1e-200	eqtl-a-ENSG00000150347	ARID5B	TRUE	0.0519871713708179	1301.03264800344
248	rs7922576	T	A	25942	0.514552	0.0805116	0.0118892	1.27204e-11	eqtl-a-ENSG00000150347	ARID5B	TRUE	0.0017645792592631	45.854099177646
249	rs10740059	A	G	26605	0.425634	-0.177473	0.0119443	6.13762e-50	eqtl-a-ENSG00000150347	ARID5B	TRUE	0.00822983168688032	220.754988767674
250	rs141094656	C	T	21629	0.0195137	-0.262166	0.0429717	1.0541e-09	eqtl-a-ENSG00000151929	BAG3	TRUE	0.00171792617736204	37.2175264006693
251	rs3774959	A	G	31569	0.352643	0.0805392	0.0124383	9.482e-11	eqtl-a-ENSG00000151929	BAG3	TRUE	0.0013263414369691	41.9242259789323
252	rs1386622	G	T	31569	0.666547	0.0596789	0.0126144	2.23419e-06	eqtl-a-ENSG00000151929	BAG3	TRUE	0.000708499896227296	22.3810732122554
253	rs72928038	A	G	29113	0.158151	-0.103089	0.0162883	2.46439e-10	eqtl-a-ENSG00000151929	BAG3	TRUE	0.00137400729944557	40.0537606536683
254	rs6585564	T	A	31569	0.565864	0.0846413	0.011987	1.65082e-12	eqtl-a-ENSG00000151929	BAG3	TRUE	0.00157687564464097	49.8558499499103
255	rs196336	C	T	31355	0.622127	0.247637	0.012097	3.90481e-93	eqtl-a-ENSG00000151929	BAG3	TRUE	0.0131887307524957	419.032785872335
256	rs2701268	A	G	31300	0.187836	-0.459437	0.0147393	1e-200	eqtl-a-ENSG00000152256	PDK1	TRUE	0.0301076873546	971.561880157706
257	rs836601	G	T	31684	0.907137	0.200218	0.0204369	1.15985e-22	eqtl-a-ENSG00000152256	PDK1	TRUE	0.00302010882300527	95.9729364425729
258	rs74912607	G	A	24657	0.0167756	0.253216	0.0462934	4.50537e-08	eqtl-a-ENSG00000152256	PDK1	TRUE	0.00121192918071691	29.9163704729328
259	rs2357411	G	A	31568	0.287321	-0.174758	0.0130702	8.93305e-41	eqtl-a-ENSG00000152256	PDK1	TRUE	0.00563131777222642	178.764858522949
261	rs228614	A	G	31684	0.491751	0.0766668	0.0118876	1.1229e-10	eqtl-a-ENSG00000161835	TAMALIN	TRUE	0.00131104183508975	41.5909549011501
262	rs6592965	A	G	31684	0.449532	-0.0572579	0.0119549	1.67109e-06	eqtl-a-ENSG00000161835	TAMALIN	TRUE	0.000723476811237699	22.9377872908388
263	rs1732235	C	T	31684	0.485494	-0.0609186	0.0118975	3.05211e-07	eqtl-a-ENSG00000161835	TAMALIN	TRUE	0.000826778515607708	26.2156714854398
264	rs17104860	G	C	31179	0.0579413	0.171044	0.0254341	1.75833e-11	eqtl-a-ENSG00000162373	BEND5	TRUE	0.0014484091694267	45.2225534362781
265	rs7529802	A	G	31681	0.919285	0.332622	0.0216694	3.5416e-53	eqtl-a-ENSG00000162373	BEND5	TRUE	0.00738229345362275	235.602964540094
266	rs10980800	C	T	31684	0.22312	-0.072405	0.0142825	3.98648e-07	eqtl-a-ENSG00000162373	BEND5	TRUE	0.000810469210268979	25.6981130491301
267	rs1883832	C	T	31599	0.747776	-0.0713459	0.0136914	1.88031e-07	eqtl-a-ENSG00000162373	BEND5	TRUE	0.000858609986429473	27.1528134179724
268	rs7514144	T	C	31675	0.793947	-0.0998383	0.014691	1.07721e-11	eqtl-a-ENSG00000162545	CAMK2N1	TRUE	0.00145593587760644	46.181093762705
269	rs408388	C	A	31240	0.0324097	0.175591	0.0335769	1.70059e-07	eqtl-a-ENSG00000162545	CAMK2N1	TRUE	0.000874645899706187	27.3461067751857
270	rs2147904	C	T	31569	0.542269	0.0548819	0.0119373	4.27386e-06	eqtl-a-ENSG00000162545	CAMK2N1	TRUE	0.000669105420758673	21.1357928906842
271	rs6700034	A	C	30973	0.119816	-0.421457	0.0179808	1.69434e-121	eqtl-a-ENSG00000162545	CAMK2N1	TRUE	0.0174288707289757	549.364355685456
272	rs1532331	T	G	31684	0.683885	0.173284	0.0127172	2.80543e-42	eqtl-a-ENSG00000162545	CAMK2N1	TRUE	0.00582581118631852	185.654940634889
273	rs74249949	G	A	31239	0.215539	0.0912976	0.0144538	2.67732e-10	eqtl-a-ENSG00000162545	CAMK2N1	TRUE	0.00127556675535844	39.8957684530497
274	rs4822024	A	G	31569	0.224124	0.0670631	0.0142615	2.57122e-06	eqtl-a-ENSG00000162545	CAMK2N1	TRUE	0.00069995789724448	22.1110477448018
275	rs3795837	C	A	31469	0.111151	0.226625	0.0188391	2.48943e-33	eqtl-a-ENSG00000162772	ATF3	TRUE	0.00457741070558307	144.699732778498
276	rs3125290	T	C	31355	0.518117	-0.0543588	0.0119025	4.95233e-06	eqtl-a-ENSG00000162772	ATF3	TRUE	0.000664764374198308	20.8562218975374
277	rs8026803	C	T	31470	0.247924	-0.0927108	0.0137612	1.61473e-11	eqtl-a-ENSG00000162772	ATF3	TRUE	0.00144020851844165	45.3858467414155
278	rs7656222	A	T	31527	0.528763	0.145453	0.0118602	1.41351e-34	eqtl-a-ENSG00000164104	HMGB2	TRUE	0.00474801134687947	150.395135520341
279	rs2594836	A	G	31529	0.749651	0.104379	0.0137105	2.67362e-14	eqtl-a-ENSG00000164104	HMGB2	TRUE	0.00183489772793617	57.9551624645719
280	rs3859192	T	C	31644	0.455547	-0.0546107	0.011942	4.80795e-06	eqtl-a-ENSG00000164104	HMGB2	TRUE	0.000660424329264568	20.9109567311629
281	rs149007767	T	C	30077	0.149708	0.190563	0.0166043	1.72942e-30	eqtl-a-ENSG00000165030	NFIL3	TRUE	0.00436017343139225	131.706479039773
282	rs56388170	T	G	31355	0.289189	-0.135423	0.0130778	3.95549e-25	eqtl-a-ENSG00000165030	NFIL3	TRUE	0.00340820711947934	107.222955858565
283	rs7846314	T	A	31569	0.178349	-0.0828169	0.015532	9.70309e-08	eqtl-a-ENSG00000165030	NFIL3	TRUE	0.000899769795361344	28.4286123368763
284	rs296635	C	T	31569	0.118612	0.0974615	0.0183893	1.15931e-07	eqtl-a-ENSG00000165030	NFIL3	TRUE	0.000888973292510212	28.0871886852728
285	rs968821	C	G	31568	0.311139	0.164138	0.0127814	9.56313e-38	eqtl-a-ENSG00000165030	NFIL3	TRUE	0.00519698479973322	164.905031128553
286	rs10991786	C	T	31684	0.20525	-0.129953	0.0146956	9.30251e-19	eqtl-a-ENSG00000165030	NFIL3	TRUE	0.002461996438089	78.1934832287266
287	rs139765378	T	C	13891	0.0209279	-0.211829	0.0415408	3.4073e-07	eqtl-a-ENSG00000165272	AQP3	TRUE	0.00186842385517865	25.9991162936729
288	rs12551364	A	G	31239	0.247764	0.286411	0.0135739	7.95426e-99	eqtl-a-ENSG00000165272	AQP3	TRUE	0.0140516440695771	445.186812434174
289	rs55908509	A	G	22704	0.3284	-0.06217	0.0126624	9.11696e-07	eqtl-a-ENSG00000165272	AQP3	TRUE	0.00106063615326732	24.1041276607146
291	rs3859192	T	C	26609	0.455547	0.0640771	0.0119386	7.99687e-08	eqtl-a-ENSG00000167470	MIDN	TRUE	0.00108143500842792	28.804891887743
292	rs2074513	T	C	12684	0.196586	-0.0704656	0.0149643	2.48937e-06	eqtl-a-ENSG00000167470	MIDN	TRUE	0.00174512565090617	22.1703735924383
293	rs9823	T	C	11794	0.35128	-0.120698	0.0124263	2.64911e-22	eqtl-a-ENSG00000167470	MIDN	TRUE	0.00793588011175788	94.3284777685447
294	rs149007767	T	C	30077	0.149708	-0.190806	0.0166041	1.45378e-30	eqtl-a-ENSG00000167536	DHRS13	TRUE	0.00437135664261089	132.045770181133
295	rs3859192	T	C	31684	0.455547	0.099214	0.0119216	8.63376e-17	eqtl-a-ENSG00000167536	DHRS13	TRUE	0.0021811649968682	69.2547254137185
296	rs12947849	A	G	31355	0.167199	-0.341033	0.0156894	9.24698e-105	eqtl-a-ENSG00000167536	DHRS13	TRUE	0.0148449225102008	472.446283937612
297	rs2278217	A	C	31567	0.436679	-0.0565013	0.0119907	2.45059e-06	eqtl-a-ENSG00000167536	DHRS13	TRUE	0.000702892850495009	22.2024187472761
298	rs12346772	G	A	31569	0.20713	0.0826486	0.0146701	1.76279e-08	eqtl-a-ENSG00000167850	CD300C	TRUE	0.00100440208047853	31.7378380250078
299	rs2239630	G	A	31569	0.519173	0.0554625	0.0119031	3.16818e-06	eqtl-a-ENSG00000167850	CD300C	TRUE	0.000687257233089879	21.7095691353637
300	rs4789084	C	T	31684	0.372825	-0.37237	0.0119025	1e-200	eqtl-a-ENSG00000167850	CD300C	TRUE	0.0299654087410673	978.690954208539
301	rs58498473	C	A	29829	0.0561727	-0.295368	0.0257287	1.65882e-30	eqtl-a-ENSG00000167850	CD300C	TRUE	0.00439883730472796	131.783815853456
302	rs9635673	C	A	31355	0.0784056	-0.816642	0.0210472	1e-200	eqtl-a-ENSG00000167850	CD300C	TRUE	0.0458142810062545	1505.38320140014
303	rs1870985	G	C	16214	0.027875	-0.256183	0.0360913	1.26386e-12	eqtl-a-ENSG00000167850	CD300C	TRUE	0.00309783252130257	50.3781238257067
304	rs2292107	T	C	31569	0.12684	0.662111	0.0169937	1e-200	eqtl-a-ENSG00000167850	CD300C	TRUE	0.0458804512768267	1517.95255363309
305	rs10098310	A	G	31569	0.575007	0.0620377	0.0120284	2.50138e-07	eqtl-a-ENSG00000168209	DDIT4	TRUE	0.00084191652496353	26.599173227014
306	rs12778560	T	G	28717	0.640491	0.109658	0.0123688	7.59626e-19	eqtl-a-ENSG00000168209	DDIT4	TRUE	0.00272960224647978	78.5950617648224
307	rs597808	G	A	28089	0.52377	-0.0648151	0.0119045	5.18645e-08	eqtl-a-ENSG00000168209	DDIT4	TRUE	0.00105423081370825	29.6414297732529
308	rs12994337	G	A	21392	0.0151069	0.589505	0.0485405	6.12774e-34	eqtl-a-ENSG00000170485	NPAS2	TRUE	0.00684748440714585	147.477541635604
309	rs56407824	T	C	31235	0.222458	0.124998	0.0142719	1.98381e-18	eqtl-a-ENSG00000170485	NPAS2	TRUE	0.00244982903491312	76.703420514094
310	rs6542996	T	A	31568	0.795286	-0.116179	0.0147181	2.93562e-15	eqtl-a-ENSG00000170485	NPAS2	TRUE	0.00196991883553381	62.305194137944
311	rs17024792	T	C	31300	0.0669971	0.413975	0.023549	3.55549e-69	eqtl-a-ENSG00000170485	NPAS2	TRUE	0.00977669564885949	309.012138043458
312	rs3130564	T	C	30488	0.164345	-0.0760363	0.0160475	2.15412e-06	eqtl-a-ENSG00000170485	NPAS2	TRUE	0.000735831814716477	22.4490874562082
313	rs10423726	A	C	14710	0.595533	-0.0555545	0.0121179	4.55292e-06	eqtl-a-ENSG00000170485	NPAS2	TRUE	0.00142676027419683	21.0147731563977
314	rs3917932	G	C	31270	0.601435	0.0570777	0.0121468	2.6118e-06	eqtl-a-ENSG00000170525	PFKFB3	TRUE	0.000705626249669951	22.0791011680333
315	rs56330463	C	T	31355	0.582097	-0.0719713	0.0120521	2.34942e-09	eqtl-a-ENSG00000170525	PFKFB3	TRUE	0.00113603779737328	35.6587026951115
316	rs56388170	T	G	31141	0.289189	-0.0637717	0.0131164	1.16091e-06	eqtl-a-ENSG00000170525	PFKFB3	TRUE	0.000758515718587337	23.6373502628112
317	rs7846314	T	A	31355	0.178349	-0.07929	0.0155333	3.3149e-07	eqtl-a-ENSG00000170525	PFKFB3	TRUE	0.00083031296718113	26.0544357959239
318	rs10906340	T	C	31470	0.117441	0.108673	0.0184642	3.96607e-09	eqtl-a-ENSG00000170525	PFKFB3	TRUE	0.0010995318016132	34.6381524833688
319	rs71479758	G	A	31466	0.206803	-0.0945657	0.0146736	1.1575e-10	eqtl-a-ENSG00000170525	PFKFB3	TRUE	0.00131819460694933	41.5304202891033
320	rs12413588	A	G	31470	0.474633	0.167435	0.0118352	1.94357e-45	eqtl-a-ENSG00000170525	PFKFB3	TRUE	0.00631962429920075	200.130688207461
321	rs2794983	T	G	20072	0.158865	0.189335	0.0162034	1.5244e-31	eqtl-a-ENSG00000170525	PFKFB3	TRUE	0.00675638880279465	136.523126595944
322	rs35979828	T	C	29622	0.0571059	-0.132936	0.0256247	2.12559e-07	eqtl-a-ENSG00000170525	PFKFB3	TRUE	0.000907734524872957	26.9115251472301
323	rs8078723	C	T	31470	0.379928	0.0956807	0.0122359	5.29907e-15	eqtl-a-ENSG00000170525	PFKFB3	TRUE	0.00193926463412239	61.1433526479653
324	rs56388170	T	G	31141	0.289189	0.0674677	0.013115	2.68658e-07	eqtl-a-ENSG00000171223	JUNB	TRUE	0.000849090054840262	26.4622840799115
325	rs4065321	T	C	31469	0.539612	-0.0791245	0.0119224	3.20996e-11	eqtl-a-ENSG00000171223	JUNB	TRUE	0.00139766861681762	44.0419944789054
326	rs4804732	G	A	28168	0.648196	-0.0807294	0.012445	8.76799e-11	eqtl-a-ENSG00000171223	JUNB	TRUE	0.00149165824469706	42.0768103411935
327	rs6744630	A	G	29992	0.168279	-0.512069	0.015314	1e-200	eqtl-a-ENSG00000172059	KLF11	TRUE	0.0359400197964395	1118.02296104817
328	rs111605800	A	C	28690	0.0311031	0.214207	0.0342375	3.93967e-10	eqtl-a-ENSG00000172059	KLF11	TRUE	0.00136251265222415	39.1410932017156
329	rs72784418	A	G	22965	0.084796	0.194084	0.0213022	8.17711e-20	eqtl-a-ENSG00000172059	KLF11	TRUE	0.00360161360891031	83.0027973057614
330	rs1260326	C	T	31300	0.611153	-0.0567333	0.0121997	3.31291e-06	eqtl-a-ENSG00000172059	KLF11	TRUE	0.000690451994951792	21.6246973534291
331	rs7953704	G	A	31684	0.546018	0.0711959	0.0119392	2.47349e-09	eqtl-a-ENSG00000172059	KLF11	TRUE	0.00112106904819651	35.5575720784479
332	rs2594836	A	G	30606	0.749651	0.0915825	0.0137169	2.44568e-11	eqtl-a-ENSG00000173334	TRIB1	TRUE	0.00145436825488084	44.5743135389675
333	rs149007767	T	C	29114	0.149708	-0.0895321	0.0166646	7.75229e-08	eqtl-a-ENSG00000173334	TRIB1	TRUE	0.000990456745193746	28.8627640854537
334	rs4604455	C	T	30605	0.355603	0.0942407	0.0124079	3.07822e-14	eqtl-a-ENSG00000173334	TRIB1	TRUE	0.00188135270757068	57.6835600316334
335	rs2385094	C	T	30716	0.138118	0.0992293	0.01723	8.46136e-09	eqtl-a-ENSG00000173334	TRIB1	TRUE	0.00107863856062548	33.1650778829217
336	rs7210990	A	C	30606	0.481977	0.0552177	0.0119022	3.4976e-06	eqtl-a-ENSG00000173334	TRIB1	TRUE	0.000702732863852883	21.5215604731795
338	rs11869417	G	A	21119	0.208178	0.0735109	0.0146462	5.1941e-07	eqtl-a-ENSG00000179598	PLD6	TRUE	0.00119141338861564	25.1890871430657
339	rs112183352	A	G	2013	0.0207269	0.211178	0.041738	4.20581e-07	eqtl-a-ENSG00000179598	PLD6	TRUE	0.0125574694315828	25.5742184938866
340	rs4075606	C	T	20675	0.885277	0.171688	0.0186198	2.94917e-20	eqtl-a-ENSG00000179598	PLD6	TRUE	0.00409545403512973	85.0134901093457
341	rs76960595	A	G	18883	0.0480245	-0.481225	0.0275393	2.25268e-68	eqtl-a-ENSG00000179598	PLD6	TRUE	0.0159130363113627	305.31248729142
342	rs73979053	T	C	20676	0.0520754	1.13547	0.0250252	1e-200	eqtl-a-ENSG00000179598	PLD6	TRUE	0.0905538045441165	2058.51579180737
343	rs12601424	C	T	20540	0.0239358	1.18507	0.0376395	1e-200	eqtl-a-ENSG00000179598	PLD6	TRUE	0.0460394668034391	991.19254550356
