# Supplementary material for: Comprehensive Analysis Reveals the Potential Diagnostic Value of Biomarkers Associated With Aging and Circadian Rhythm in Knee Osteoarthritis
Source: Orthop Surg. 2025 Jan 23;17(3):922–38. doi: 10.1111/os.14370 (PMC11872380; doi:10.1111/os.14370)
Supplement: Supplementary file 5 — Table S4. Drug prediction results of PFKFB4. [file OS-17-922-s003.xlsx]

## Sheet: Sheet1
gene	Interacting Chemical	Interactions	Organisms
PFKFB4	bisphenol A	8	4
PFKFB4	Oxygen	8	1
PFKFB4	Cisplatin	5	1
PFKFB4	Estradiol	5	2
PFKFB4	Particulate Matter	5	1
PFKFB4	Benzo(a)pyrene	4	3
PFKFB4	cobaltous chloride	4	1
PFKFB4	Cyclosporine	4	1
PFKFB4	Ethanol	4	2
PFKFB4	Folic Acid	4	2
PFKFB4	Gasoline	4	1
PFKFB4	Polycyclic Aromatic Hydrocarbons	4	1
PFKFB4	Fats, Unsaturated	3	1
PFKFB4	Ozone	3	3
PFKFB4	Tetrachlorodibenzodioxin	3	1
PFKFB4	1,2-Dimethylhydrazine	2	1
PFKFB4	Air Pollutants	2	2
PFKFB4	Aspartame	2	1
PFKFB4	bisphenol S	2	2
PFKFB4	Cadmium Chloride	2	1
PFKFB4	Chlorpyrifos	2	2
PFKFB4	Cobalt	2	1
PFKFB4	Dioxins	2	2
PFKFB4	Ethinyl Estradiol	2	1
PFKFB4	Iron	2	1
PFKFB4	Lipopolysaccharides	2	1
PFKFB4	motexafin gadolinium	2	1
PFKFB4	Paraquat	2	2
PFKFB4	Sodium Glutamate	2	1
PFKFB4	Testosterone	2	1
PFKFB4	Tobacco Smoke Pollution	2	1
PFKFB4	tributyltin	2	2
PFKFB4	tungsten carbide	2	1
PFKFB4	Valproic Acid	2	2
PFKFB4	Zinc Acetate	2	1
PFKFB4	Zoledronic Acid	2	1
PFKFB4	1,2-dibromo-4-(1,2-dibromoethyl)cyclohexane	1	1
PFKFB4	1-Butanol	1	1
PFKFB4	1-cyclopropyl-4-(4-((5-methyl-3-(3-(4-(trifluoromethoxy)phenyl)-1,2,4-oxadiazol-5-yl)-1H-pyrazol-1-yl)methyl)pyridin-2-yl)piperazine	1	1
PFKFB4	1-Naphthylisothiocyanate	1	1
PFKFB4	2,3',4,4',5-pentachlorobiphenyl	1	1
PFKFB4	2,3,7,8-tetrachlorodibenzofuran	1	1
PFKFB4	3-(2-hydroxy-4-(2-methylnonan-2-yl)phenyl)cyclohexan-1-ol	1	1
PFKFB4	4-(4-((5-(4,5-dimethyl-2-nitrophenyl)-2-furanyl)methylene)-4,5-dihydro-3-methyl-5-oxo-1H-pyrazol-1-yl)benzoic acid	1	1
PFKFB4	abrine	1	1
PFKFB4	Acetaminophen	1	1
PFKFB4	Ammonium Chloride	1	1
PFKFB4	aristolochic acid I	1	1
PFKFB4	Arsenic	1	1
PFKFB4	Arsenic Trioxide	1	1
PFKFB4	Atrazine	1	1
PFKFB4	benzo(e)pyrene	1	1
PFKFB4	beta-methylcholine	1	1
PFKFB4	Carbamazepine	1	1
PFKFB4	Chlorine	1	1
PFKFB4	chloroacetaldehyde	1	1
PFKFB4	chloropicrin	1	1
PFKFB4	Choline	1	1
PFKFB4	chromium hexavalent ion	1	1
PFKFB4	Cidofovir	1	1
PFKFB4	Clodronic Acid	1	1
PFKFB4	cupric chloride	1	1
PFKFB4	Curcumin	1	1
PFKFB4	decamethrin	1	1
PFKFB4	Decitabine	1	1
PFKFB4	Deferoxamine	1	1
PFKFB4	deguelin	1	1
PFKFB4	Demecolcine	1	1
PFKFB4	Dexamethasone	1	1
PFKFB4	Dietary Sucrose	1	1
PFKFB4	diethyl malate	1	1
PFKFB4	diisobutyl phthalate	1	1
PFKFB4	di-n-butylphosphoric acid	1	1
PFKFB4	Doxorubicin	1	1
PFKFB4	Endosulfan	1	1
PFKFB4	ethylene dichloride	1	1
PFKFB4	Ethyl Methanesulfonate	1	1
PFKFB4	Formaldehyde	1	1
PFKFB4	Genistein	1	1
PFKFB4	Gentamicins	1	1
PFKFB4	GSK-J4	1	1
PFKFB4	Hydralazine	1	1
PFKFB4	Ionomycin	1	1
PFKFB4	isobutyl alcohol	1	1
PFKFB4	jinfukang	1	1
PFKFB4	(+)-JQ1 compound	1	1
PFKFB4	K 7174	1	1
PFKFB4	Maneb	1	1
PFKFB4	Methapyrilene	1	1
PFKFB4	Methionine	1	1
PFKFB4	Methyl Methanesulfonate	1	1
PFKFB4	nickel chloride	1	1
PFKFB4	nonylphenol	1	1
PFKFB4	Norethindrone Acetate	1	1
PFKFB4	NVP-BKM120	1	1
PFKFB4	Oxaliplatin	1	1
PFKFB4	perfluorooctanoic acid	1	1
PFKFB4	Polyphenols	1	1
PFKFB4	Propylthiouracil	1	1
PFKFB4	pyrachlostrobin	1	1
PFKFB4	Quercetin	1	1
PFKFB4	Rapeseed Oil	1	1
PFKFB4	Rotenone	1	1
PFKFB4	S-(1,2-dichlorovinyl)cysteine	1	1
PFKFB4	sodium arsenate	1	1
PFKFB4	sotorasib	1	1
PFKFB4	Sunitinib	1	1
PFKFB4	T-2 Toxin	1	1
PFKFB4	Tetradecanoylphorbol Acetate	1	1
PFKFB4	Thapsigargin	1	1
PFKFB4	Thimerosal	1	1
PFKFB4	Thioacetamide	1	1
PFKFB4	trametinib	1	1
PFKFB4	Trichloroethylene	1	1
PFKFB4	trichostatin A	1	1
PFKFB4	Triclosan	1	1
PFKFB4	triphenyl phosphate	1	1
PFKFB4	triptonide	1	1
PFKFB4	tris(1,3-dichloro-2-propyl)phosphate	1	1
PFKFB4	Tunicamycin	1	1
PFKFB4	Uranium	1	1
PFKFB4	uranyl acetate	1	1
PFKFB4	Urethane	1	1
PFKFB4	Vehicle Emissions	1	1
PFKFB4	Vincristine	1	1
PFKFB4	vinylidene chloride	1	1
PFKFB4	Vorinostat	1	1
PFKFB4	zinc chloride	1	1
